# Supplementary material for: Unveiling the fundamentals of two-phase axial-flow-induced vibrations of cantilever rods
Source: Sci Rep. 2026 Jan 13;16:5102. doi: 10.1038/s41598-026-35337-4 (PMC12876934; doi:10.1038/s41598-026-35337-4)
Supplement: Supplementary file 2 — Supplementary Material 2 [file 41598_2026_35337_MOESM2_ESM.zip]

Archive with 9 entries (9 files):
- Suppmentary Movies and Data/Data S1.xlsx
- Suppmentary Movies and Data/MovieS1.mp4
- Suppmentary Movies and Data/MovieS2.mp4
- Suppmentary Movies and Data/MovieS3.mp4
- Suppmentary Movies and Data/MovieS4.mp4
- Suppmentary Movies and Data/MovieS5.mp4
- Suppmentary Movies and Data/MovieS6.mp4
- Suppmentary Movies and Data/MovieS7.mp4
- Suppmentary Movies and Data/MovieS8.mp4
