# Supplementary material for: Unveiling the fundamentals of two-phase axial-flow-induced vibrations of cantilever rods
Source: Sci Rep. 2026 Jan 13;16:5102. doi: 10.1038/s41598-026-35337-4 (PMC12876934; doi:10.1038/s41598-026-35337-4)
Supplement: Supplementary file 2 — Supplementary Material 2 [file 41598_2026_35337_MOESM2_ESM.zip › Suppmentary Movies and Data/Data S1.xlsx]

## Sheet: Sheet1
		RMS Amplitude - Down Flow (mm)			RMS Amplitude - Up Flow (mm)			Dominant Frequency -Down Flow (Hz)			Dominant Frequency - Up Flow (Hz)
α	Reals	Blunt Tip	Hemispherical Tip	Cone Tip	Blunt Tip	Hemispherical Tip	Cone Tip	Blunt Tip	Hemispherical Tip	Cone Tip	Blunt Tip	Hemispherical Tip	Cone Tip
0	24771.1	0.07908	0.1783	0.121	0.1212	0.1078	0.09768	3.549	3.809	3.759	3.438	3.672	3.73
0.0852786	24771.1	0.2412	0.3923	0.4748	0.3827	0.3464	0.3451	3.828	3.746	3.785	3.386	3.656	3.612
0.122416	24771.1	0.2968	0.4512	0.5296	0.413	0.3797	0.3565	3.668	3.806	3.954	3.458	3.602	3.653
0.172674	24771.1	0.4413	0.6342	0.6802	0.4704	0.4094	0.3783	3.801	3.86	3.889	3.401	3.711	3.659
0.24597	24771.1	0.6337	0.8301	0.9191	0.5102	0.4395	0.4384	3.861	3.996	3.881	3.416	3.79	3.563
0.318454	24771.1	1.074	1.048	1.179	0.5379	0.5523	0.5056	3.81	3.869	3.932	3.256	3.859	3.606
0.41146	24771.1	1.151	1.378	1.214	0.6646	0.5974	0.5766	3.808	3.953	3.813	3.558	3.786	3.681
0.511494	24771.1	1.131	1.392	1.438	0.6713	0.6771	0.6477	4.037	3.695	3.785	3.549	4.035	3.411
0	36428.1	0.1353	0.4009	0.2348	0.2024	0.1688	0.135	3.565	3.805	3.79	3.396	3.687	3.537
0.0596163	36428.1	0.2656	0.5359	0.6426	0.4479	0.2805	0.272	3.826	3.842	3.818	3.256	3.575	3.603
0.086637	36428.1	0.3486	0.606	0.7479	0.5113	0.3165	0.3025	3.868	3.815	3.828	3.195	3.646	3.622
0.124286	36428.1	0.4765	0.7391	0.8413	0.6575	0.3804	0.3824	3.806	3.858	3.812	3.012	3.664	3.672
0.175158	36428.1	0.71	0.925	1.148	0.677	0.4576	0.449	4.276	3.924	3.805	2.992	3.587	3.536
0.24612	36428.1	0.9002	1.242	1.623	0.7934	0.515	0.4837	3.908	3.907	3.902	2.96	3.674	3.412
0.322218	36428.1	0.9027	1.575	1.555	0.7452	0.5441	0.5121	3.626	3.987	3.968	3	3.573	3.31
0.415653	36428.1	1.291	1.505	1.563	0.761	0.6196	0.6315	4.057	4.016	4.294	3.073	3.175	3.465
0	48185.6	0.2125	0.7631	3.155	0.514	0.2675	0.209	3.908	3.981	4.022	3.213	3.622	3.582
0.0458262	48185.6	0.2939	0.9305	1.48	0.683	0.3241	0.2376	3.937	4.024	3.948	2.938	3.599	3.595
0.0670422	48185.6	0.3191	0.8343	1.247	0.9254	0.3504	0.3244	4.094	4.01	4.008	2.804	3.614	3.624
0.0940811	48185.6	0.3824	0.8564	1.374	1.287	0.5238	0.4306	4.138	4.006	4.07	2.615	3.587	3.598
0.13858	48185.6	0.5052	0.9862	1.363	1.536	0.642	0.5054	4.029	4.042	4.114	2.58	3.585	3.603
0.194007	48185.6	0.6886	1.161	1.461	1.32	0.6403	0.5867	4.054	4.189	4.177	2.511	3.58	3.594
0.254788	48185.6	0.9589	1.442	1.6	1.303	0.6756	0.6529	4.015	4.201	3.905	2.473	3.51	3.602
0.350394	48185.6	1.207	1.722	1.684	1.108	0.6934	0.6366	4.295	4.171	4.267	2.165	3.383	3.607
0	60118.5	0.2313	2.541	3.152	0.833	0.3479	0.4221	4.087	4.266	4.401	2.807	3.48	3.597
0.0372173	60118.5	0.2895	2.57	1.852	1.522	0.4916	0.5608	4.095	4.287	4.232	2.795	3.436	3.599
0.054676	60118.5	0.2807	2.584	1.716	1.859	0.4493	0.4304	3.904	4.329	4.179	2.613	3.464	3.622
0.0796472	60118.5	0.348	2.564	1.291	2.053	0.4854	0.6728	4.324	4.398	4.339	2.453	3.478	3.599
0.11464	60118.5	0.3481	1.499	1.04	2.205	0.5732	0.9235	4.124	4.306	4.498	2.327	3.544	3.598
0.162296	60118.5	0.4797	1.209	1.135	2.204	0.8689	1.046	4.403	4.369	4.446	2.381	3.413	3.605
0.224733	60118.5	0.7744	1.34	1.229	2.223	0.9451	1.069	4.523	4.293	4.08	2.212	3.317	3.713
0.302721	60118.5	1.017	1.559	1.394	2.129	0.9294	0.8774	4.493	4.314	4.38	2.074	3.329	3.641
0	72000.2	0.3643	2.757	3.1	1.722	0.61	0.815	4.361	4.708	4.786	2.374	3.203	3.6
0.0313314	72000.2	0.4035	2.84	3.101	1.978	0.7765	0.8244	4.23	4.665	4.796	2.418	3.225	3.596
0.0541614	72000.2	0.3886	2.827	3.041	2.044	0.7122	0.9741	4.448	4.716	4.672	2.403	3.196	3.6
0.0855216	72000.2	0.3876	2.848	2.131	2.137	0.8479	0.7917	4.29	4.736	4.447	2.141	3.252	3.583
0.107753	72000.2	0.3863	2.79	1.362	2.169	0.7852	0.7687	4.245	4.613	4.218	1.704	3.056	3.486
0.139495	72000.2	0.4097	2.624	1.204	2.276	0.9564	0.9686	4.486	4.682	4.354	1.667	3.006	3.499
0.195204	72000.2	0.5602	1.274	1.017	1.943	0.9607	1.205	4.412	4.47	4.12	2.06	2.952	3.59
0.254467	72000.2	0.8346	1.359	1.201	2.335	1.184	1.131	4.564	4.811	4.451	1.733	3.12	3.673
